# Supplementary material for: Conformational Dynamics and Stability of Bilayers Formed by Mycolic Acids from the Mycobacterium tuberculosis Outer Membrane
Source: Molecules. 2023 Jan 31;28(3):1347. doi: 10.3390/molecules28031347 (PMC9921641; doi:10.3390/molecules28031347)
Supplement: Supplementary file 1 [file molecules-28-01347-s001.zip]

Archive with 1 entries (1 files):
- molecules-2109574-supplementary.pdf
